# Supplementary material for: Antibiotic Prescribing in Dutch Daytime and Out-of-Hours General Practice during the COVID-19 Pandemic: A Retrospective Database Study
Source: Antibiotics (Basel). 2022 Feb 25;11(3):309. doi: 10.3390/antibiotics11030309 (PMC8944515; doi:10.3390/antibiotics11030309)
Supplement: Supplementary file 1 [file antibiotics-11-00309-s001.zip]

Archive with 1 entries (1 files):
- antibiotics-1596037-supplementary.pdf
